# Supplementary material for: Tracing the Dynamical Genetic Diversity Changes of Russian Livni Pigs during the Last 50 Years with the Museum, Old, and Modern Samples
Source: Animals (Basel). 2024 May 30;14(11):1629. doi: 10.3390/ani14111629 (PMC11171240; doi:10.3390/ani14111629)
Supplement: Supplementary file 1 [file animals-14-01629-s001.zip]

Archive with 15 entries (15 files):
- Fig1_Scull_and_piglets2.pdf
- Fig1_Scull_and_piglets2.png
- Fig2_Ne_Neslope.pdf
- Fig2_Ne_Neslope.png
- Fig3_ROH_number_length.pdf
- Fig3_ROH_number_length.png
- Fig4_PCA_Admixture.pdf
- Fig4_PCA_Admixture.png
- Fig5_tree_res_2m.pdf
- Fig5_tree_res_2m.png
- Supp_Fig1AB_cverror_optM.pdf
- Tab1_Genetic_diversity.xlsx
- Tab2_ROH.xlsx
- TabS1_Admixture.xlsx
- TabS2.xlsx
