# Supplementary material for: Tracing the Dynamical Genetic Diversity Changes of Russian Livni Pigs during the Last 50 Years with the Museum, Old, and Modern Samples
Source: Animals (Basel). 2024 May 30;14(11):1629. doi: 10.3390/ani14111629 (PMC11171240; doi:10.3390/ani14111629)
Supplement: Supplementary file 1 [file animals-14-01629-s001.zip › Tab1_Genetic_diversity.xlsx]

## Sheet: FST
Table 1. Summary statistics for genetic diversity calculated for the studied populations based on SNP genotypes.
Population	n	HO	UHE	AR	UFIS	NE
		(M ± SE)	(M ± SE)	(M ± SE)	[CI 95%]
H_LV	3	0.383±0.002	0.392±0.001	1.775±0.003	0.022	-
					[0.016;0.028]
LV_2004	32	0.409±0.001	0.404±0.001	1.798±0.001	-0.011	-
					[-0.013;-0.009]
LV_2019	32	0.405±0.001	0.401±0.001	1.793±0.001	-0.009	89
					[-0.011;-0.007]
LN	32	0.366±0.001	0.351±0.001	1.703±0.002	-0.038	46
					[-0.04;-0.036]
LW	32	0.345±0.001	0.333±0.001	1.668±0.002	-0.033	46
					[-0.035;-0.031]
