# Supplementary material for: Tracing the Dynamical Genetic Diversity Changes of Russian Livni Pigs during the Last 50 Years with the Museum, Old, and Modern Samples
Source: Animals (Basel). 2024 May 30;14(11):1629. doi: 10.3390/ani14111629 (PMC11171240; doi:10.3390/ani14111629)
Supplement: Supplementary file 1 [file animals-14-01629-s001.zip › Tab2_ROH.xlsx]

## Sheet: ROH
Table 2. Summary statistics for runs of homozygosity (ROHs) calculated for the studied populations based on SNP genotypes.
Population	n	ROH length, Mb			ROH Number			FROH
		M±SE	MIN	MAX	M±SE	MIN	MAX	M±SE
H_LV	3	313,51±96,88	119.77	412.15	214,67±71,55	73	303	0,128±0,04
LV_2004	32	431,20±12,58	320.43	589.78	216,06±3,51	189	257	0,176±0,005
LV_2019	32	451,57±13,16	330.77	659.71	213,62±2,81	188	240	0,184±0,005
LN	32	686,13±15,73	517.98	851.82	249,53±2,66	220	283	0,280±0,006
LW	32	792,78±14,73	670.87	1059.59	285,59±2,17	266	314	0,324±0,006
