# Supplementary material for: Tracing the Dynamical Genetic Diversity Changes of Russian Livni Pigs during the Last 50 Years with the Museum, Old, and Modern Samples
Source: Animals (Basel). 2024 May 30;14(11):1629. doi: 10.3390/ani14111629 (PMC11171240; doi:10.3390/ani14111629)
Supplement: Supplementary file 1 [file animals-14-01629-s001.zip › TabS1_Admixture.xlsx]

## Sheet: K=2
Breed	cluster1	cluster2
LV_2004	0.475747	0.524253
LV_2004	0.499888	0.500112
LV_2004	0.530459	0.469541
LV_2004	0.48374	0.51626
LV_2004	0.441223	0.558777
LV_2004	0.492866	0.507134
LV_2004	0.481407	0.518593
LV_2004	0.486387	0.513613
LV_2004	0.560377	0.439623
LV_2004	0.498596	0.501404
LV_2004	0.479388	0.520612
LV_2004	0.47011	0.52989
LV_2004	0.464455	0.535545
LV_2004	0.472023	0.527977
LV_2004	0.487426	0.512574
LV_2004	0.467321	0.532679
LV_2004	0.507816	0.492184
LV_2004	0.455146	0.544854
LV_2004	0.486479	0.513521
LV_2004	0.524407	0.475593
LV_2004	0.488392	0.511608
LV_2004	0.504442	0.495558
LV_2004	0.461583	0.538417
LV_2004	0.483645	0.516355
LV_2004	0.453214	0.546786
LV_2004	0.463905	0.536095
LV_2004	0.520026	0.479974
LV_2004	0.496139	0.503861
LV_2004	0.512846	0.487154
LV_2004	0.530205	0.469795
LV_2004	0.503363	0.496637
LV_2004	0.521323	0.478677
LV_2019	0.527684	0.472316
LV_2019	0.488996	0.511004
LV_2019	0.506834	0.493166
LV_2019	0.507225	0.492775
LV_2019	0.51602	0.48398
LV_2019	0.511575	0.488425
LV_2019	0.476877	0.523123
LV_2019	0.583283	0.416717
LV_2019	0.552563	0.447437
LV_2019	0.53776	0.46224
LV_2019	0.50627	0.49373
LV_2019	0.542249	0.457751
LV_2019	0.547917	0.452083
LV_2019	0.567659	0.432341
LV_2019	0.508651	0.491349
LV_2019	0.47826	0.52174
LV_2019	0.586279	0.413721
LV_2019	0.485017	0.514983
LV_2019	0.529207	0.470793
LV_2019	0.485122	0.514878
LV_2019	0.513287	0.486713
LV_2019	0.49305	0.50695
LV_2019	0.537474	0.462526
LV_2019	0.494883	0.505117
LV_2019	0.476649	0.523351
LV_2019	0.530794	0.469206
LV_2019	0.516874	0.483126
LV_2019	0.577262	0.422738
LV_2019	0.578242	0.421758
LV_2019	0.582947	0.417053
LV_2019	0.5422	0.4578
LV_2019	0.505639	0.494361
LN	0.99999	1e-05
LN	0.98481	0.01519
LN	0.99999	1e-05
LN	0.998146	0.001854
LN	0.99999	1e-05
LN	0.982758	0.017242
LN	0.980805	0.019195
LN	0.99999	1e-05
LN	0.99999	1e-05
LN	0.979496	0.020504
LN	0.99999	1e-05
LN	0.99999	1e-05
LN	0.99999	1e-05
LN	0.99999	1e-05
LN	0.99999	1e-05
LN	0.961946	0.038054
LN	0.99999	1e-05
LN	0.962338	0.037662
LN	0.988937	0.011063
LN	0.934844	0.065156
LN	0.99999	1e-05
LN	0.944218	0.055782
LN	0.955385	0.044615
LN	0.960329	0.039671
LN	0.951587	0.048413
LN	0.906849	0.093151
LN	0.99999	1e-05
LN	0.924281	0.075719
LN	0.99999	1e-05
LN	0.99999	1e-05
LN	0.977443	0.022557
LN	0.99999	1e-05
LW	1e-05	0.99999
LW	1e-05	0.99999
LW	1e-05	0.99999
LW	0.007528	0.992472
LW	0.039405	0.960595
LW	1e-05	0.99999
LW	1e-05	0.99999
LW	1e-05	0.99999
LW	1e-05	0.99999
LW	0.010056	0.989944
LW	1e-05	0.99999
LW	1e-05	0.99999
LW	1e-05	0.99999
LW	0.010271	0.989729
LW	0.021849	0.978151
LW	1e-05	0.99999
LW	1e-05	0.99999
LW	0.011439	0.988561
LW	1e-05	0.99999
LW	0.050217	0.949783
LW	0.007683	0.992317
LW	1e-05	0.99999
LW	0.021968	0.978032
LW	1e-05	0.99999
LW	1e-05	0.99999
LW	1e-05	0.99999
LW	1e-05	0.99999
LW	1e-05	0.99999
LW	1e-05	0.99999
LW	0.027846	0.972154
LW	0.062461	0.937539
LW	0.032513	0.967487
H_LV	0.473888	0.526112
H_LV	0.510306	0.489694
H_LV	0.580883	0.419117

## Sheet: K=3
Breed	cluster1	cluster2	cluster3
LV_2004	0.121952	0.797125	0.080923
LV_2004	0.098067	0.802358	0.099575
LV_2004	1e-05	0.951128	0.048862
LV_2004	0.124547	0.780264	0.095189
LV_2004	0.097338	0.902652	1e-05
LV_2004	0.040134	0.926818	0.033048
LV_2004	0.068844	0.907987	0.023169
LV_2004	0.049268	0.92005	0.030682
LV_2004	0.06137	0.751735	0.186895
LV_2004	0.040716	0.91986	0.039424
LV_2004	0.031012	0.968978	1e-05
LV_2004	0.029449	0.970541	1e-05
LV_2004	1e-05	0.99998	1e-05
LV_2004	0.050794	0.949196	1e-05
LV_2004	0.034949	0.950448	0.014603
LV_2004	0.104857	0.8517	0.043443
LV_2004	0.027869	0.921216	0.050915
LV_2004	0.080837	0.919153	1e-05
LV_2004	0.049475	0.933981	0.016544
LV_2004	0.090296	0.769676	0.140028
LV_2004	0.02343	0.971349	0.00522
LV_2004	0.009041	0.971623	0.019336
LV_2004	0.082208	0.903105	0.014687
LV_2004	0.048353	0.938553	0.013094
LV_2004	0.125751	0.823353	0.050896
LV_2004	0.079208	0.91293	0.007862
LV_2004	0.07898	0.789631	0.131389
LV_2004	0.013353	0.979311	0.007335
LV_2004	0.099639	0.761631	0.13873
LV_2004	0.06257	0.813639	0.123791
LV_2004	0.026594	0.9225	0.050906
LV_2004	0.100764	0.745659	0.153576
LV_2019	1e-05	0.947901	0.052089
LV_2019	0.058833	0.896468	0.0447
LV_2019	1e-05	0.984543	0.015447
LV_2019	1e-05	0.987436	0.012554
LV_2019	0.039087	0.878588	0.082325
LV_2019	0.042811	0.886802	0.070387
LV_2019	0.052375	0.934909	0.012717
LV_2019	0.017381	0.811076	0.171543
LV_2019	0.034864	0.813956	0.15118
LV_2019	1e-05	0.919568	0.080422
LV_2019	0.043497	0.89471	0.061794
LV_2019	0.050627	0.813631	0.135742
LV_2019	0.03246	0.834975	0.132565
LV_2019	1e-05	0.873148	0.126842
LV_2019	0.004324	0.973556	0.02212
LV_2019	0.04774	0.941988	0.010273
LV_2019	0.014781	0.806028	0.179191
LV_2019	0.018193	0.970994	0.010813
LV_2019	0.016433	0.887613	0.095954
LV_2019	0.025572	0.967701	0.006727
LV_2019	0.019344	0.929481	0.051175
LV_2019	0.013007	0.968429	0.018565
LV_2019	1e-05	0.924647	0.075343
LV_2019	0.025761	0.952097	0.022141
LV_2019	0.050888	0.935233	0.013879
LV_2019	0.016094	0.883878	0.100027
LV_2019	0.011022	0.919889	0.069089
LV_2019	1e-05	0.862638	0.137352
LV_2019	0.011149	0.817397	0.171455
LV_2019	1e-05	0.831929	0.168061
LV_2019	0.009658	0.882535	0.107807
LV_2019	0.01083	0.944113	0.045057
LN	1e-05	1e-05	0.99998
LN	0.005331	0.018355	0.976313
LN	1e-05	1e-05	0.99998
LN	1e-05	0.003577	0.996413
LN	1e-05	1e-05	0.99998
LN	1e-05	0.026055	0.973935
LN	0.014343	1e-05	0.985647
LN	1e-05	1e-05	0.99998
LN	1e-05	0.002056	0.997934
LN	0.012034	0.016534	0.971432
LN	1e-05	1e-05	0.99998
LN	1e-05	1e-05	0.99998
LN	1e-05	1e-05	0.99998
LN	1e-05	1e-05	0.99998
LN	1e-05	1e-05	0.99998
LN	0.022454	0.02846	0.949086
LN	1e-05	1e-05	0.99998
LN	1e-05	0.091	0.90899
LN	0.007179	1e-05	0.992811
LN	0.049365	0.030149	0.920486
LN	1e-05	1e-05	0.99998
LN	1e-05	0.11393	0.88606
LN	0.012988	0.056544	0.930467
LN	2e-05	0.078563	0.921417
LN	0.026936	0.042308	0.930756
LN	0.035663	0.114465	0.849872
LN	1e-05	1e-05	0.99998
LN	0.031061	0.081749	0.887191
LN	1e-05	1e-05	0.99998
LN	1e-05	1e-05	0.99998
LN	0.018307	1e-05	0.981683
LN	1e-05	1e-05	0.99998
LW	0.99998	1e-05	1e-05
LW	0.99998	1e-05	1e-05
LW	0.99998	1e-05	1e-05
LW	0.965551	0.034439	1e-05
LW	0.927525	0.064463	0.008011
LW	0.99998	1e-05	1e-05
LW	0.99998	1e-05	1e-05
LW	0.99998	1e-05	1e-05
LW	0.99998	1e-05	1e-05
LW	0.99289	1e-05	0.0071
LW	0.99998	1e-05	1e-05
LW	0.99998	1e-05	1e-05
LW	0.99998	1e-05	1e-05
LW	0.973002	0.026988	1e-05
LW	0.974873	1e-05	0.025117
LW	0.96029	0.0397	1e-05
LW	0.99998	1e-05	1e-05
LW	0.973437	0.02271	0.003853
LW	0.99998	1e-05	1e-05
LW	0.882119	0.116526	0.001355
LW	0.990682	0.003024	0.006294
LW	0.99998	1e-05	1e-05
LW	0.974068	1e-05	0.025922
LW	0.99998	1e-05	1e-05
LW	0.99998	1e-05	1e-05
LW	0.989809	0.010181	1e-05
LW	0.99998	1e-05	1e-05
LW	0.99998	1e-05	1e-05
LW	0.99998	1e-05	1e-05
LW	0.924057	0.075933	1e-05
LW	0.877727	0.108622	0.013651
LW	0.91874	0.08125	1e-05
H_LV	0.063522	0.923266	0.013212
H_LV	0.051418	0.878573	0.070009
H_LV	0.094785	0.643768	0.261447
