# Supplementary material for: Tracing the Dynamical Genetic Diversity Changes of Russian Livni Pigs during the Last 50 Years with the Museum, Old, and Modern Samples
Source: Animals (Basel). 2024 May 30;14(11):1629. doi: 10.3390/ani14111629 (PMC11171240; doi:10.3390/ani14111629)
Supplement: Supplementary file 1 [file animals-14-01629-s001.zip › TabS2.xlsx]

## Sheet: S2A_D-stat
Tables S2A. Results of D-statists with studied breeds as tested population
W	X	Y	Z	D	stderr	Zscore	BABA	ABBA	nsnps
LV_2004	LN	H_LV	WB	0.025	0.007731	3.237	5423	5158	51041
LV_2004	LW	H_LV	WB	0.0304	0.008043	3.781	5357	5041	51041
LV_2019	LN	H_LV	WB	0.0223	0.007289	3.066	5354	5120	51041
LV_2019	LW	H_LV	WB	0.0273	0.008181	3.339	5368	5083	51041
LV_2004	LN	LV_2019	WB	0.0256	0.007309	3.502	5402	5133	51206
LV_2004	LW	LV_2019	WB	0.0344	0.007446	4.615	5349	4994	51206

## Sheet: S2B_F4
Table S2B. Results of F4-statists with studied breeds as tested population
W	X	Y	Z	f4	stderr	Zscore	BABA	ABBA	nsnps
LV_2004	LN	H_LV	WB	0.005184	0.001613	3.214	5423	5158	51041
LV_2004	LW	H_LV	WB	0.006192	0.001651	3.75	5357	5041	51041
LV_2019	LN	H_LV	WB	0.004582	0.001506	3.043	5354	5120	51041
LV_2019	LW	H_LV	WB	0.005591	0.001687	3.315	5368	5083	51041
H_LV	LW	LV_2004	WB	0.005868	0.001895	3.096	5357	5058	51041
H_LV	LN	LV_2004	WB	0.007507	0.001774	4.232	5423	5039	51041
LV_2019	LW	LV_2004	WB	0.005757	0.001567	3.674	5349	5054	51206
LV_2019	LN	LV_2004	WB	0.007439	0.001414	5.26	5402	5021	51206

## Sheet: S2C_f3_admix
Table S2C. Admixture F3-statistics for the studied breeds as tested populations
A	B	C	f3	stderr	Zscore	nsnps
H_LV	LN	WB	0.941057	0.02045	46.017	29407
H_LV	LV_2004	WB	0.966332	0.018641	51.839	29600
H_LV	LV_2019	WB	0.964264	0.018671	51.644	29592
H_LV	LW	WB	0.924812	0.020062	46.097	29331
LV_2004	LN	WB	0.924716	0.019207	48.145	29615
LV_2004	LV_2019	WB	0.964443	0.018288	52.737	29611
LV_2004	LW	WB	0.927886	0.019866	46.707	29606
LV_2019	LN	WB	0.933945	0.019562	47.744	29607
LV_2019	LW	WB	0.920238	0.019612	46.922	29610
LW	LN	WB	0.909149	0.021259	42.765	29555
LN	WB	H_LV	0.07846	0.00646	12.145	29407
LV_2004	LN	H_LV	0.05482	0.003276	16.734	30737
LV_2004	LV_2019	H_LV	0.064261	0.003056	21.026	30739
LV_2004	LW	H_LV	0.066153	0.003735	17.71	30720
LV_2004	WB	H_LV	0.064188	0.004881	13.149	29600
LV_2019	LN	H_LV	0.061088	0.003314	18.435	30708
LV_2019	LW	H_LV	0.062862	0.003633	17.305	30712
LV_2019	WB	H_LV	0.065355	0.004775	13.687	29592
LW	LN	H_LV	0.069669	0.004404	15.819	30594
LW	WB	H_LV	0.087645	0.007209	12.158	29331
H_LV	LN	LV_2004	0.014136	0.001803	7.841	30737
H_LV	LV_2019	LV_2004	0.005644	0.000905	6.235	30739
H_LV	LW	LV_2004	0.003938	0.002012	1.957	30720
H_LV	WB	LV_2004	0.005597	0.003419	1.637	29600
LN	WB	LV_2004	0.026757	0.004008	6.676	29615
LV_2019	LN	LV_2004	0.011283	0.001093	10.318	30759
LV_2019	LW	LV_2004	0.002682	0.001119	2.398	30762
LV_2019	WB	LV_2004	0.006556	0.001837	3.569	29611
LW	LN	LV_2004	0.017298	0.002252	7.682	30762
LW	WB	LV_2004	0.025149	0.004107	6.123	29606
H_LV	LN	LV_2019	0.012756	0.001719	7.418	30708
H_LV	LV_2004	LV_2019	0.009891	0.00091	10.872	30739
H_LV	LW	LV_2019	0.011152	0.001946	5.732	30712
H_LV	WB	LV_2019	0.00907	0.00349	2.599	29592
LN	WB	LV_2019	0.02456	0.003886	6.32	29607
LV_2004	LN	LV_2019	0.004225	0.001053	4.013	30759
LV_2004	LW	LV_2019	0.012865	0.001114	11.552	30762
LV_2004	WB	LV_2019	0.00898	0.001813	4.954	29611
LW	LN	LV_2019	0.018907	0.002269	8.332	30743
LW	WB	LV_2019	0.03157	0.004279	7.377	29610
H_LV	LV_2004	LN	0.142246	0.004175	34.072	30737
H_LV	LV_2019	LN	0.135746	0.004051	33.506	30708
H_LV	WB	LN	0.117765	0.00607	19.4	29407
LV_2004	LV_2019	LN	0.145531	0.004049	35.944	30759
LV_2004	LW	LN	0.138597	0.004574	30.3	30762
LV_2004	WB	LN	0.127349	0.005769	22.076	29615
LV_2019	LW	LN	0.128684	0.004461	28.849	30743
LV_2019	WB	LN	0.121935	0.005337	22.845	29607
LW	WB	LN	0.13647	0.007266	18.781	29555
H_LV	LN	LW	0.149555	0.00569	26.282	30594
H_LV	LV_2004	LW	0.153328	0.004915	31.197	30720
H_LV	LV_2019	LW	0.156857	0.00517	30.343	30712
H_LV	WB	LW	0.129695	0.007159	18.116	29331
LN	WB	LW	0.139203	0.007181	19.385	29555
LV_2004	LN	LW	0.1374	0.004798	28.637	30762
LV_2004	LV_2019	LW	0.154825	0.004391	35.258	30762
LV_2004	WB	LW	0.127829	0.005614	22.768	29606
LV_2019	LN	LW	0.147652	0.004872	30.304	30743
LV_2019	WB	LW	0.132473	0.00601	22.043	29610

## Sheet: S2D_f3_outgroup
Table S2D.Outgroup F3-statistics for the the studied pig breeds with wild boar as outgroup population
A	B	C	f3	stderr	Zscore	nsnps
H_LV	LV_2004	WB	0.966332	0.018641	51.839	29600
LV_2004	LV_2019	WB	0.964443	0.018288	52.737	29611
H_LV	LV_2019	WB	0.964264	0.018671	51.644	29592
H_LV	LN	WB	0.941057	0.02045	46.017	29407
LV_2019	LN	WB	0.933945	0.019562	47.744	29607
LV_2004	LW	WB	0.927886	0.019866	46.707	29606
H_LV	LW	WB	0.924812	0.020062	46.097	29331
LV_2004	LN	WB	0.924716	0.019207	48.145	29615
LV_2019	LW	WB	0.920238	0.019612	46.922	29610
LN	LW	WB	0.909149	0.021259	42.765	29555
